# Supplementary material for: Treatment Priorities in Craniopharyngioma: Perspectives of Survivors and Caregivers
Source: Biomedicines. 2026 Mar 14;14(3):664. doi: 10.3390/biomedicines14030664 (PMC13024431; doi:10.3390/biomedicines14030664)
Supplement: Supplementary file 1 [file biomedicines-14-00664-s001.zip]

Archive with 1 entries (1 files):
- biomedicines-4163257-supplementary.pdf
